# Supplementary material for: Cytoskeletal disorganization underlies PABPN1-mediated myogenic disability
Source: Sci Rep. 2020 Oct 19;10:17621. doi: 10.1038/s41598-020-74676-8 (PMC7572364; doi:10.1038/s41598-020-74676-8)
Supplement: Supplementary file 2 — Supplementary Table S1 [file 41598_2020_74676_MOESM2_ESM.xlsx]

## Sheet: Table S1
Table S1A. PABPN1 fold change, WB
	Fold changes
mouse nr.	1	2	3	4	AVG FC	Correlation	p-value
PABPN1	0.4194	0.514242	0.609939	0.647781	0.547841	1	0.008
Table S1B. Cytoskeletal proteins in the shPab proteome
									Actin-binding or involved in actin cytoskeleton organization (15/35, 43%)
	Fold changes								Microtubule organization (9/35, 25%)
Gene name	mouse nr 1	mouse nr 2	mouse nr 3	mouse nr 4	AVG FC	Correlation with PABPN1	p-value	Protein description	GOTERM_BP_DIRECT	GOTERM_CC_DIRECT	GOTERM_MF_DIRECT
Murc	3.33724	2.77992	1.91509	1.29803	2.33257	-0.983758	0.0256866	Muscle-related coiled-coil protein	GO:0006351~transcription, DNA-templated,GO:0006355~regulation of transcription, DNA-templated,GO:0007266~Rho protein signal transduction,GO:0007275~multicellular organism development,GO:0007517~muscle organ development,GO:0010468~regulation of gene expression,GO:0030154~cell differentiation,GO:0035023~regulation of Rho protein signal transduction,GO:0045944~positive regulation of transcription fr…	GO:0005737~cytoplasm,GO:0030018~Z disc,	GO:0005096~GTPase activator activity,
Arl6ip5	2.9638	2.65919	1.5906	1.44304	2.16416	-0.972	0.0190261	PRA1 family protein 3	GO:0002037~negative regulation of L-glutamate transport,GO:0008631~intrinsic apoptotic signaling pathway in response to oxidative stress,GO:0010917~negative regulation of mitochondrial membrane potential,GO:0015813~L-glutamate transport,GO:0032874~positive regulation of stress-activated MAPK cascade,GO:0043065~positive regulation of apoptotic process,GO:0043280~positive regulation of cysteine-typ…	GO:0005737~cytoplasm,GO:0005783~endoplasmic reticulum,GO:0005789~endoplasmic reticulum membrane,GO:0005856~cytoskeleton,GO:0005886~plasma membrane,GO:0016020~membrane,GO:0016021~integral component of membrane,GO:0070062~extracellular exosome,	GO:0005515~protein binding,GO:0008022~protein C-terminus binding,
Hspb1	2.33488	2.01639	1.23022	1.35152	1.73325	-0.960046	0.0344718	Isoform B of Heat shock protein beta-1	GO:0001895~retina homeostasis,GO:0006469~negative regulation of protein kinase activity,GO:0006986~response to unfolded protein,GO:0009615~response to virus,GO:0010976~positive regulation of neuron projection development,GO:0032731~positive regulation of interleukin-1 beta production,GO:0035556~intracellular signal transduction,GO:0035924~cellular response to vascular endothelial growth factor st…	GO:0000502~proteasome complex,GO:0005615~extracellular space,GO:0005622~intracellular,GO:0005634~nucleus,GO:0005737~cytoplasm,GO:0005819~spindle,GO:0005856~cytoskeleton,GO:0005886~plasma membrane,GO:0005925~focal adhesion,GO:0030018~Z disc,GO:0030424~axon,GO:0030425~dendrite,GO:0031012~extracellular matrix,GO:0031430~M band,GO:0031674~I band,GO:0043204~perikaryon,GO:0043292~contractile fiber,GO:0…	GO:0005080~protein kinase C binding,GO:0008426~protein kinase C inhibitor activity,GO:0019901~protein kinase binding,GO:0042802~identical protein binding,GO:0043130~ubiquitin binding,GO:0044822~poly(A) RNA binding,
Arpc1b	6.34646	4.84424	2.67229	3.30869	4.29292	-0.952309	0.00265826	Actin-related protein 2/3 complex subunit 1B	GO:0030833~regulation of actin filament polymerization,GO:0034314~Arp2/3 complex-mediated actin nucleation,GO:0043627~response to estrogen,	GO:0005737~cytoplasm,GO:0005856~cytoskeleton,GO:0005885~Arp2/3 protein complex,GO:0005925~focal adhesion,GO:0015629~actin cytoskeleton,GO:0036284~tubulobulbar complex,GO:0070062~extracellular exosome,	GO:0003779~actin binding,GO:0005200~structural constituent of cytoskeleton,GO:0032403~protein complex binding,GO:0051015~actin filament binding,
Nexn	9.57746	3.53303	2.27519	2.8022	4.54697	-0.889628	0.0185423	Nexilin	GO:0030334~regulation of cell migration,GO:0048739~cardiac muscle fiber development,GO:0051493~regulation of cytoskeleton organization,	GO:0005737~cytoplasm,GO:0005856~cytoskeleton,GO:0005924~cell-substrate adherens junction,GO:0005925~focal adhesion,GO:0030018~Z disc,GO:0030054~cell junction,	GO:0003779~actin binding,GO:0008307~structural constituent of muscle,GO:0051015~actin filament binding,
Csrp3	5.26154	5.73214	2.39314	1.675	3.76546	-0.885699	0.0249325	Cysteine and glycine-rich protein 3	GO:0002026~regulation of the force of heart contraction,GO:0003300~cardiac muscle hypertrophy,GO:0006874~cellular calcium ion homeostasis,GO:0007275~multicellular organism development,GO:0007517~muscle organ development,GO:0010831~positive regulation of myotube differentiation,GO:0030154~cell differentiation,GO:0033365~protein localization to organelle,GO:0035995~detection of muscle stretch,GO:00…	GO:0005634~nucleus,GO:0005737~cytoplasm,GO:0005856~cytoskeleton,GO:0030018~Z disc,	GO:0005515~protein binding,GO:0008270~zinc ion binding,GO:0008307~structural constituent of muscle,GO:0031433~telethonin binding,GO:0042805~actinin binding,GO:0043426~MRF binding,GO:0046872~metal ion binding,GO:0061629~RNA polymerase II sequence-specific DNA binding transcription factor binding,
Tubb6	15.0301	18.2308	1.84038	4.29522	9.84911	-0.81324	0.0376729	Tubulin beta-6 chain	GO:0007017~microtubule-based process,	GO:0005634~nucleus,GO:0005737~cytoplasm,GO:0005856~cytoskeleton,GO:0005874~microtubule,GO:0070062~extracellular exosome,	GO:0000166~nucleotide binding,GO:0003924~GTPase activity,GO:0005200~structural constituent of cytoskeleton,GO:0005525~GTP binding,
Tppp3	4.8	2.13573	2.69444	1.96185	2.89801	-0.80964	0.0107262	Tubulin polymerization-promoting protein family member 3	GO:0001578~microtubule bundle formation,GO:0046785~microtubule polymerization,	GO:0005737~cytoplasm,GO:0005856~cytoskeleton,GO:0005874~microtubule,GO:0070062~extracellular exosome,	GO:0015631~tubulin binding,
Kif5b	6.72619	5.30364	3.53807	5.03623	5.15103	-0.794956	0.000523287	Kinesin-1 heavy chain	GO:0006839~mitochondrial transport,GO:0007017~microtubule-based process,GO:0007018~microtubule-based movement,GO:0007028~cytoplasm organization,GO:0007411~axon guidance,GO:0008104~protein localization,GO:0031340~positive regulation of vesicle fusion,GO:0032230~positive regulation of synaptic transmission, GABAergic,GO:0035617~stress granule disassembly,GO:0035774~positive regulation of insulin se…	GO:0005737~cytoplasm,GO:0005815~microtubule organizing center,GO:0005829~cytosol,GO:0005856~cytoskeleton,GO:0005871~kinesin complex,GO:0005874~microtubule,GO:0005913~cell-cell adherens junction,GO:0016020~membrane,GO:0030139~endocytic vesicle,GO:0031982~vesicle,GO:0035253~ciliary rootlet,GO:0043005~neuron projection,GO:0043227~membrane-bounded organelle,GO:0044295~axonal growth cone,GO:0048471~pe…	GO:0000166~nucleotide binding,GO:0003777~microtubule motor activity,GO:0005515~protein binding,GO:0005524~ATP binding,GO:0008017~microtubule binding,GO:0008432~JUN kinase binding,GO:0008574~ATP-dependent microtubule motor activity, plus-end-directed,GO:0098641~cadherin binding involved in cell-cell adhesion,
Pfn1	3.37969	3.68039	1.45077	2.20359	2.67861	-0.776261	0.0221417	Profilin-1	GO:0001843~neural tube closure,GO:0002576~platelet degranulation,GO:0006357~regulation of transcription from RNA polymerase II promoter,GO:0008064~regulation of actin polymerization or depolymerization,GO:0010634~positive regulation of epithelial cell migration,GO:0030036~actin cytoskeleton organization,GO:0030837~negative regulation of actin filament polymerization,GO:0030838~positive regulation…	GO:0005576~extracellular region,GO:0005634~nucleus,GO:0005737~cytoplasm,GO:0005829~cytosol,GO:0005856~cytoskeleton,GO:0005913~cell-cell adherens junction,GO:0005925~focal adhesion,GO:0005938~cell cortex,GO:0016020~membrane,GO:0043005~neuron projection,GO:0045202~synapse,GO:0070062~extracellular exosome,GO:0072562~blood microparticle,	GO:0000774~adenyl-nucleotide exchange factor activity,GO:0003779~actin binding,GO:0003785~actin monomer binding,GO:0005102~receptor binding,GO:0005515~protein binding,GO:0005546~phosphatidylinositol-4,5-bisphosphate binding,GO:0017048~Rho GTPase binding,GO:0044822~poly(A) RNA binding,GO:0070064~proline-rich region binding,GO:0098641~cadherin binding involved in cell-cell adhesion,
Tubb5	2.25877	2.5044	1.63194	1.7363	2.03285	-0.775436	0.00524825	Tubulin beta-5 chain	GO:0006457~protein folding,GO:0007017~microtubule-based process,GO:0009987~cellular process,GO:0051225~spindle assembly,	GO:0005634~nucleus,GO:0005641~nuclear envelope lumen,GO:0005737~cytoplasm,GO:0005829~cytosol,GO:0005856~cytoskeleton,GO:0005874~microtubule,GO:0031012~extracellular matrix,GO:0036464~cytoplasmic ribonucleoprotein granule,GO:0043234~protein complex,GO:0044297~cell body,GO:0045298~tubulin complex,GO:0070062~extracellular exosome,	GO:0000166~nucleotide binding,GO:0003924~GTPase activity,GO:0005200~structural constituent of cytoskeleton,GO:0005525~GTP binding,GO:0019904~protein domain specific binding,GO:0031625~ubiquitin protein ligase binding,GO:0032403~protein complex binding,GO:0032794~GTPase activating protein binding,GO:0042288~MHC class I protein binding,
Tln1	2.32319	1.63111	2.03725	1.19608	1.79691	-0.71023	0.0351378	Talin-1	GO:0007016~cytoskeletal anchoring at plasma membrane,GO:0007044~cell-substrate junction assembly,GO:0007155~cell adhesion,GO:0030866~cortical actin cytoskeleton organization,GO:0070527~platelet aggregation,GO:0098609~cell-cell adhesion,	GO:0001726~ruffle,GO:0005737~cytoplasm,GO:0005815~microtubule organizing center,GO:0005856~cytoskeleton,GO:0005886~plasma membrane,GO:0005913~cell-cell adherens junction,GO:0005925~focal adhesion,GO:0009986~cell surface,GO:0016020~membrane,GO:0030054~cell junction,GO:0032587~ruffle membrane,GO:0042995~cell projection,GO:0070062~extracellular exosome,	GO:0003779~actin binding,GO:0005178~integrin binding,GO:0005200~structural constituent of cytoskeleton,GO:0005515~protein binding,GO:0017166~vinculin binding,GO:0030274~LIM domain binding,GO:0032403~protein complex binding,GO:0051015~actin filament binding,GO:0098641~cadherin binding involved in cell-cell adhesion,
Rock1	2.16774	2.77955	1.56915	1.45192	1.99209	-0.688044	0.0254814	Isoform 2 of Rho-associated protein kinase 1	GO:0003383~apical constriction,GO:0006468~protein phosphorylation,GO:0006915~apoptotic process,GO:0007010~cytoskeleton organization,GO:0007159~leukocyte cell-cell adhesion,GO:0007249~I-kappaB kinase/NF-kappaB signaling,GO:0007266~Rho protein signal transduction,GO:0016310~phosphorylation,GO:0016525~negative regulation of angiogenesis,GO:0022614~membrane to membrane docking,GO:0030036~actin cytosk…	GO:0000139~Golgi membrane,GO:0001726~ruffle,GO:0005622~intracellular,GO:0005737~cytoplasm,GO:0005794~Golgi apparatus,GO:0005814~centriole,GO:0005856~cytoskeleton,GO:0005886~plasma membrane,GO:0016020~membrane,GO:0030027~lamellipodium,GO:0032059~bleb,GO:0042995~cell projection,	GO:0000166~nucleotide binding,GO:0004672~protein kinase activity,GO:0004674~protein serine/threonine kinase activity,GO:0005515~protein binding,GO:0005524~ATP binding,GO:0016301~kinase activity,GO:0016740~transferase activity,GO:0017048~Rho GTPase binding,GO:0017049~GTP-Rho binding,GO:0046872~metal ion binding,
Actr1a	1.96552	2.09474	1.92523	1.18137	1.79172	-0.671047	0.0342625	Alpha-centractin		GO:0002177~manchette,GO:0005737~cytoplasm,GO:0005813~centrosome,GO:0005814~centriole,GO:0005856~cytoskeleton,GO:0005869~dynactin complex,GO:0015630~microtubule cytoskeleton,GO:0030137~COPI-coated vesicle,GO:0043209~myelin sheath,GO:0070062~extracellular exosome,GO:1990752~microtubule end,	GO:0000166~nucleotide binding,GO:0005524~ATP binding,
Tuba8	2.14851	2.57543	1.75824	1.83505	2.07931	-0.61269	0.00518909	Tubulin alpha-8 chain	GO:0000226~microtubule cytoskeleton organization,GO:0007017~microtubule-based process,	GO:0005737~cytoplasm,GO:0005856~cytoskeleton,GO:0005874~microtubule,	GO:0000166~nucleotide binding,GO:0003924~GTPase activity,GO:0005200~structural constituent of cytoskeleton,GO:0005525~GTP binding,
Npm1	1.70957	1.39967	1.3713	1.54397	1.50612	-0.568924	0.0154674	Nucleophosmin	GO:0000055~ribosomal large subunit export from nucleus,GO:0000056~ribosomal small subunit export from nucleus,GO:0000448~cleavage in ITS2 between 5.8S rRNA and LSU-rRNA of tricistronic rRNA transcript (SSU-rRNA, 5.8S rRNA, LSU-rRNA),GO:0006281~DNA repair,GO:0006334~nucleosome assembly,GO:0006407~rRNA export from nucleus,GO:0006884~cell volume homeostasis,GO:0006913~nucleocytoplasmic transport,GO:…	GO:0001652~granular component,GO:0005634~nucleus,GO:0005654~nucleoplasm,GO:0005730~nucleolus,GO:0005737~cytoplasm,GO:0005813~centrosome,GO:0005829~cytosol,GO:0005856~cytoskeleton,GO:0005925~focal adhesion,GO:0015934~large ribosomal subunit,GO:0015935~small ribosomal subunit,GO:0016020~membrane,GO:0016363~nuclear matrix,GO:0016607~nuclear speck,GO:0030529~intracellular ribonucleoprotein complex,GO…	GO:0002039~p53 binding,GO:0003676~nucleic acid binding,GO:0003677~DNA binding,GO:0003713~transcription coactivator activity,GO:0003723~RNA binding,GO:0004860~protein kinase inhibitor activity,GO:0005515~protein binding,GO:0005524~ATP binding,GO:0005547~phosphatidylinositol-3,4,5-trisphosphate binding,GO:0008134~transcription factor binding,GO:0019843~rRNA binding,GO:0019899~enzyme binding,GO:0019…
Tpm4	2.59615	1.99495	2.66094	1.22495	2.11925	-0.550179	0.0371	Tropomyosin alpha-4 chain	GO:0001649~osteoblast differentiation,	GO:0001725~stress fiber,GO:0002102~podosome,GO:0005737~cytoplasm,GO:0005856~cytoskeleton,GO:0005925~focal adhesion,GO:0016020~membrane,GO:0030863~cortical cytoskeleton,GO:0031941~filamentous actin,GO:0070062~extracellular exosome,	GO:0003779~actin binding,GO:0046872~metal ion binding,
Cct4	2.35088	2.91358	1.24222	2.11055	2.15431	-0.523416	0.0393474	T-complex protein 1 subunit delta	GO:0006457~protein folding,GO:0007339~binding of sperm to zona pellucida,GO:0032212~positive regulation of telomere maintenance via telomerase,GO:0050821~protein stabilization,GO:0051973~positive regulation of telomerase activity,GO:0090666~scaRNA localization to Cajal body,GO:1901998~toxin transport,GO:1904851~positive regulation of establishment of protein localization to telomere,GO:1904871~po…	GO:0002199~zona pellucida receptor complex,GO:0005654~nucleoplasm,GO:0005737~cytoplasm,GO:0005813~centrosome,GO:0005832~chaperonin-containing T-complex,GO:0005856~cytoskeleton,GO:0005874~microtubule,GO:0005929~cilium,GO:0042470~melanosome,GO:0042995~cell projection,GO:0044297~cell body,GO:0070062~extracellular exosome,	GO:0000166~nucleotide binding,GO:0005515~protein binding,GO:0005524~ATP binding,GO:0044822~poly(A) RNA binding,GO:0051082~unfolded protein binding,
Rps7	1.91008	1.38849	1.33214	1.68841	1.57978	-0.488279	0.0260361	40S ribosomal protein S7	GO:0001843~neural tube closure,GO:0006364~rRNA processing,GO:0006412~translation,GO:0030154~cell differentiation,GO:0042274~ribosomal small subunit biogenesis,	GO:0005622~intracellular,GO:0005634~nucleus,GO:0005730~nucleolus,GO:0005737~cytoplasm,GO:0005815~microtubule organizing center,GO:0005840~ribosome,GO:0005856~cytoskeleton,GO:0005925~focal adhesion,GO:0016020~membrane,GO:0022627~cytosolic small ribosomal subunit,GO:0030529~intracellular ribonucleoprotein complex,GO:0030686~90S preribosome,GO:0031012~extracellular matrix,GO:0032040~small-subunit pr…	GO:0003735~structural constituent of ribosome,GO:0008266~poly(U) RNA binding,GO:0044822~poly(A) RNA binding,
Cfl1	1.86567	2.475	1.75962	1.76426	1.96614	-0.353163	0.0120099	Cofilin-1	GO:0000281~mitotic cytokinesis,GO:0001755~neural crest cell migration,GO:0001842~neural fold formation,GO:0002576~platelet degranulation,GO:0006468~protein phosphorylation,GO:0006606~protein import into nucleus,GO:0006928~movement of cell or subcellular component,GO:0007010~cytoskeleton organization,GO:0007015~actin filament organization,GO:0009615~response to virus,GO:0022604~regulation of cell …	GO:0005576~extracellular region,GO:0005615~extracellular space,GO:0005622~intracellular,GO:0005634~nucleus,GO:0005737~cytoplasm,GO:0005829~cytosol,GO:0005856~cytoskeleton,GO:0005886~plasma membrane,GO:0005911~cell-cell junction,GO:0005925~focal adhesion,GO:0015629~actin cytoskeleton,GO:0016020~membrane,GO:0016363~nuclear matrix,GO:0030027~lamellipodium,GO:0030864~cortical actin cytoskeleton,GO:00…	GO:0003779~actin binding,GO:0051015~actin filament binding,GO:1902936~phosphatidylinositol bisphosphate binding,
Marcks	4.79482	3.78125	8.93576	1.52609	4.75948	-0.0372333	0.0412101	Myristoylated alanine-rich C-kinase substrate		GO:0005737~cytoplasm,GO:0005813~centrosome,GO:0005856~cytoskeleton,GO:0005925~focal adhesion,GO:0005938~cell cortex,GO:0016020~membrane,GO:0042585~germinal vesicle,GO:0070062~extracellular exosome,	GO:0003779~actin binding,GO:0005080~protein kinase C binding,GO:0005516~calmodulin binding,
Sptbn1	0.47234	0.350427	0.880597	0.481699	0.546266	0.428497	0.0362953	Isoform 2 of Spectrin beta chain, non-erythrocytic 1	GO:0000281~mitotic cytokinesis,GO:0007009~plasma membrane organization,GO:0007182~common-partner SMAD protein phosphorylation,GO:0007184~SMAD protein import into nucleus,GO:0043001~Golgi to plasma membrane protein transport,GO:0051693~actin filament capping,GO:0071709~membrane assembly,GO:0072661~protein targeting to plasma membrane,GO:1900042~positive regulation of interleukin-2 secretion,GO:190…	GO:0005634~nucleus,GO:0005730~nucleolus,GO:0005737~cytoplasm,GO:0005856~cytoskeleton,GO:0005886~plasma membrane,GO:0005913~cell-cell adherens junction,GO:0008091~spectrin,GO:0012505~endomembrane system,GO:0014069~postsynaptic density,GO:0016020~membrane,GO:0030673~axolemma,GO:0030863~cortical cytoskeleton,GO:0031430~M band,GO:0032437~cuticular plate,GO:0043234~protein complex,GO:0070062~extracell…	GO:0003779~actin binding,GO:0005200~structural constituent of cytoskeleton,GO:0005515~protein binding,GO:0005516~calmodulin binding,GO:0005543~phospholipid binding,GO:0030506~ankyrin binding,GO:0032403~protein complex binding,GO:0044822~poly(A) RNA binding,GO:0051020~GTPase binding,GO:0098641~cadherin binding involved in cell-cell adhesion,
Parvb	3.21926	2.93237	9.068	3.98446	4.80102	0.507899	0.0222795	Beta-parvin	GO:0007155~cell adhesion,GO:0030031~cell projection assembly,GO:0030032~lamellipodium assembly,GO:0031532~actin cytoskeleton reorganization,GO:0071963~establishment or maintenance of cell polarity regulating cell shape,	GO:0005737~cytoplasm,GO:0005856~cytoskeleton,GO:0005886~plasma membrane,GO:0005925~focal adhesion,GO:0016020~membrane,GO:0030018~Z disc,GO:0030027~lamellipodium,GO:0030054~cell junction,GO:0042995~cell projection,	GO:0003779~actin binding,
Rps3	0.567347	0.412214	0.766304	0.782857	0.632181	0.721754	0.045303	40S ribosomal protein S3	GO:0006281~DNA repair,GO:0006351~transcription, DNA-templated,GO:0006355~regulation of transcription, DNA-templated,GO:0006412~translation,GO:0006417~regulation of translation,GO:0006915~apoptotic process,GO:0006974~cellular response to DNA damage stimulus,GO:0006979~response to oxidative stress,GO:0007049~cell cycle,GO:0007059~chromosome segregation,GO:0007067~mitotic nuclear division,GO:0010628…	GO:0005634~nucleus,GO:0005730~nucleolus,GO:0005737~cytoplasm,GO:0005739~mitochondrion,GO:0005743~mitochondrial inner membrane,GO:0005759~mitochondrial matrix,GO:0005829~cytosol,GO:0005840~ribosome,GO:0005844~polysome,GO:0005856~cytoskeleton,GO:0005886~plasma membrane,GO:0005925~focal adhesion,GO:0012505~endomembrane system,GO:0015935~small ribosomal subunit,GO:0016020~membrane,GO:0022627~cytosoli…	GO:0003677~DNA binding,GO:0003684~damaged DNA binding,GO:0003723~RNA binding,GO:0003729~mRNA binding,GO:0003735~structural constituent of ribosome,GO:0003906~DNA-(apurinic or apyrimidinic site) lyase activity,GO:0004520~endodeoxyribonuclease activity,GO:0005515~protein binding,GO:0008017~microtubule binding,GO:0008134~transcription factor binding,GO:0008534~oxidized purine nucleobase lesion DNA N…
Cltc	1.91192	1.55172	1.26573	1.11194	1.46033	-0.998572	0.035601	Clathrin heavy chain	GO:0001649~osteoblast differentiation,GO:0006886~intracellular protein transport,GO:0006898~receptor-mediated endocytosis,GO:0007030~Golgi organization,GO:0007067~mitotic nuclear division,GO:0016192~vesicle-mediated transport,GO:0031623~receptor internalization,GO:0033572~transferrin transport,GO:0042147~retrograde transport, endosome to Golgi,GO:0060236~regulation of mitotic spindle organization…	GO:0005622~intracellular,GO:0005739~mitochondrion,GO:0005819~spindle,GO:0005829~cytosol,GO:0005905~clathrin-coated pit,GO:0005925~focal adhesion,GO:0016020~membrane,GO:0030117~membrane coat,GO:0030118~clathrin coat,GO:0030130~clathrin coat of trans-Golgi network vesicle,GO:0030132~clathrin coat of coated pit,GO:0030136~clathrin-coated vesicle,GO:0030315~T-tubule,GO:0031012~extracellular matrix,GO…	GO:0003725~double-stranded RNA binding,GO:0005198~structural molecule activity,GO:0005515~protein binding,GO:0008022~protein C-terminus binding,GO:0019901~protein kinase binding,GO:0030506~ankyrin binding,GO:0031072~heat shock protein binding,GO:0032051~clathrin light chain binding,GO:0042277~peptide binding,GO:0044822~poly(A) RNA binding,
Sgcg	1.23348	1.10373	0.987179	0.966667	1.07277	-0.995098	0.00717827	Gamma-sarcoglycan	GO:0007517~muscle organ development,GO:0048738~cardiac muscle tissue development,GO:0055001~muscle cell development,GO:0060047~heart contraction,GO:0061024~membrane organization,	GO:0005737~cytoplasm,GO:0005856~cytoskeleton,GO:0005886~plasma membrane,GO:0005887~integral component of plasma membrane,GO:0016011~dystroglycan complex,GO:0016012~sarcoglycan complex,GO:0016020~membrane,GO:0016021~integral component of membrane,GO:0042383~sarcolemma,	GO:0005515~protein binding,
Klhl41	1.53986	1.33654	1.20848	1.15658	1.31036	-0.992601	0.00055662	Kelch-like protein 41	GO:0016567~protein ubiquitination,GO:0030239~myofibril assembly,GO:0031275~regulation of lateral pseudopodium assembly,GO:0035914~skeletal muscle cell differentiation,GO:0045214~sarcomere organization,GO:0045661~regulation of myoblast differentiation,GO:0048741~skeletal muscle fiber development,GO:2000291~regulation of myoblast proliferation,GO:2001014~regulation of skeletal muscle cell different…	GO:0001726~ruffle,GO:0005634~nucleus,GO:0005737~cytoplasm,GO:0005783~endoplasmic reticulum,GO:0005789~endoplasmic reticulum membrane,GO:0005856~cytoskeleton,GO:0005886~plasma membrane,GO:0016020~membrane,GO:0016529~sarcoplasmic reticulum,GO:0031143~pseudopodium,GO:0031430~M band,GO:0031463~Cul3-RING ubiquitin ligase complex,GO:0033017~sarcoplasmic reticulum membrane,GO:0042995~cell projection,	GO:0004842~ubiquitin-protein transferase activity,
Actr1b	0.932961	1.02797	0.761087	0.682645	0.851166	-0.803203	0.0149756	Beta-centractin		GO:0005737~cytoplasm,GO:0005813~centrosome,GO:0005856~cytoskeleton,GO:0005869~dynactin complex,GO:0015630~microtubule cytoskeleton,GO:0016020~membrane,GO:0070062~extracellular exosome,GO:1990752~microtubule end,	GO:0000166~nucleotide binding,GO:0005524~ATP binding,
Fhod1	1.22059	0.820809	0.898089	0.814286	0.938443	-0.80047	0.0175688	FH1/FH2 domain-containing protein 1	GO:0007097~nuclear migration,GO:0045944~positive regulation of transcription from RNA polymerase II promoter,GO:0051496~positive regulation of stress fiber assembly,GO:0051660~establishment of centrosome localization,	GO:0001725~stress fiber,GO:0005623~cell,GO:0005634~nucleus,GO:0005737~cytoplasm,GO:0005829~cytosol,GO:0005856~cytoskeleton,GO:0014704~intercalated disc,GO:0016020~membrane,GO:0032059~bleb,GO:0042995~cell projection,	GO:0003779~actin binding,
Myh9	1.72527	1.37412	1.57641	1.14863	1.45611	-0.715678	0.043797	Myosin-9	GO:0000212~meiotic spindle organization,GO:0000904~cell morphogenesis involved in differentiation,GO:0000910~cytokinesis,GO:0001525~angiogenesis,GO:0001701~in utero embryonic development,GO:0001768~establishment of T cell polarity,GO:0006509~membrane protein ectodomain proteolysis,GO:0006911~phagocytosis, engulfment,GO:0006928~movement of cell or subcellular component,GO:0007155~cell adhesion,GO:…	GO:0001725~stress fiber,GO:0001726~ruffle,GO:0001772~immunological synapse,GO:0001931~uropod,GO:0005634~nucleus,GO:0005737~cytoplasm,GO:0005819~spindle,GO:0005826~actomyosin contractile ring,GO:0005829~cytosol,GO:0005856~cytoskeleton,GO:0005886~plasma membrane,GO:0005903~brush border,GO:0005913~cell-cell adherens junction,GO:0005925~focal adhesion,GO:0005938~cell cortex,GO:0008180~COP9 signalosom…	GO:0000146~microfilament motor activity,GO:0000166~nucleotide binding,GO:0003774~motor activity,GO:0003779~actin binding,GO:0005515~protein binding,GO:0005516~calmodulin binding,GO:0005524~ATP binding,GO:0016887~ATPase activity,GO:0019904~protein domain specific binding,GO:0030898~actin-dependent ATPase activity,GO:0042803~protein homodimerization activity,GO:0043495~protein anchor,GO:0043531~ADP…
Calm1	0.997207	0.777419	0.863636	0.966408	0.901168	-0.129357	0.0387739	Calmodulin	GO:0000086~G2/M transition of mitotic cell cycle,GO:0001975~response to amphetamine,GO:0002027~regulation of heart rate,GO:0005513~detection of calcium ion,GO:0007190~activation of adenylate cyclase activity,GO:0010880~regulation of release of sequestered calcium ion into cytosol by sarcoplasmic reticulum,GO:0019722~calcium-mediated signaling,GO:0021762~substantia nigra development,GO:0032465~reg…	GO:0000922~spindle pole,GO:0005634~nucleus,GO:0005737~cytoplasm,GO:0005813~centrosome,GO:0005829~cytosol,GO:0005876~spindle microtubule,GO:0005886~plasma membrane,GO:0008076~voltage-gated potassium channel complex,GO:0030017~sarcomere,GO:0030426~growth cone,GO:0034704~calcium channel complex,GO:0043005~neuron projection,GO:0070062~extracellular exosome,	GO:0005509~calcium ion binding,GO:0008179~adenylate cyclase binding,GO:0019904~protein domain specific binding,GO:0030234~enzyme regulator activity,GO:0030235~nitric-oxide synthase regulator activity,GO:0031800~type 3 metabotropic glutamate receptor binding,GO:0043548~phosphatidylinositol 3-kinase binding,GO:0044325~ion channel binding,GO:0047485~protein N-terminus binding,GO:0048306~calcium-depe…
Tpm1	0.930392	0.754128	0.785714	1	0.867559	0.108352	0.045416	Tropomyosin alpha-1 chain	GO:0001701~in utero embryonic development,GO:0003065~positive regulation of heart rate by epinephrine,GO:0008360~regulation of cell shape,GO:0009790~embryo development,GO:0030049~muscle filament sliding,GO:0030336~negative regulation of cell migration,GO:0031529~ruffle organization,GO:0032781~positive regulation of ATPase activity,GO:0034614~cellular response to reactive oxygen species,GO:0042060…	GO:0001725~stress fiber,GO:0005737~cytoplasm,GO:0005856~cytoskeleton,GO:0005862~muscle thin filament tropomyosin,GO:0030016~myofibril,GO:0031941~filamentous actin,GO:0032059~bleb,GO:0032587~ruffle membrane,GO:0043234~protein complex,	GO:0003779~actin binding,GO:0005200~structural constituent of cytoskeleton,GO:0042803~protein homodimerization activity,GO:0047485~protein N-terminus binding,GO:0051015~actin filament binding,
Tpm2	0.798701	0.584098	0.785037	0.887383	0.763805	0.386778	0.0374187	Tropomyosin beta chain	GO:0006936~muscle contraction,GO:0043462~regulation of ATPase activity,	GO:0005737~cytoplasm,GO:0005856~cytoskeleton,GO:0005862~muscle thin filament tropomyosin,	GO:0003779~actin binding,GO:0005200~structural constituent of cytoskeleton,GO:0005515~protein binding,
Birc6	0.62	0.643087	0.718437	0.922639	0.726041	0.841369	0.0460252	Baculoviral IAP repeat-containing protein 6 (Fragment)	GO:0001890~placenta development,GO:0006915~apoptotic process,GO:0007049~cell cycle,GO:0007067~mitotic nuclear division,GO:0008284~positive regulation of cell proliferation,GO:0009966~regulation of signal transduction,GO:0010466~negative regulation of peptidase activity,GO:0016567~protein ubiquitination,GO:0032465~regulation of cytokinesis,GO:0042127~regulation of cell proliferation,GO:0043066~neg…	GO:0000922~spindle pole,GO:0005737~cytoplasm,GO:0005768~endosome,GO:0005794~Golgi apparatus,GO:0005802~trans-Golgi network,GO:0005815~microtubule organizing center,GO:0005856~cytoskeleton,GO:0016020~membrane,GO:0030496~midbody,	GO:0004842~ubiquitin-protein transferase activity,GO:0004869~cysteine-type endopeptidase inhibitor activity,GO:0005515~protein binding,GO:0016874~ligase activity,GO:0030414~peptidase inhibitor activity,GO:0061631~ubiquitin conjugating enzyme activity,
Sept2	4.73446	*	3.15029	2.21053	NA	NA	0.017831	Septin-2 (Fragment)	GO:0000910~cytokinesis,GO:0002036~regulation of L-glutamate transport,GO:0007049~cell cycle,GO:0007067~mitotic nuclear division,GO:0007224~smoothened signaling pathway,GO:0031175~neuron projection development,GO:0032880~regulation of protein localization,GO:0042384~cilium assembly,GO:0051258~protein polymerization,GO:0051301~cell division,GO:0060271~cilium morphogenesis,GO:0098609~cell-cell adhes…	GO:0000145~exocyst,GO:0000775~chromosome, centromeric region,GO:0000776~kinetochore,GO:0000777~condensed chromosome kinetochore,GO:0005634~nucleus,GO:0005694~chromosome,GO:0005730~nucleolus,GO:0005737~cytoplasm,GO:0005826~actomyosin contractile ring,GO:0005856~cytoskeleton,GO:0005876~spindle microtubule,GO:0005886~plasma membrane,GO:0005913~cell-cell adherens junction,GO:0005930~axoneme,GO:000593…	GO:0000166~nucleotide binding,GO:0003924~GTPase activity,GO:0005515~protein binding,GO:0005525~GTP binding,GO:0030234~enzyme regulator activity,GO:0032947~protein complex scaffold,GO:0042802~identical protein binding,GO:0098641~cadherin binding involved in cell-cell adhesion,
*expression values only in shPab. NA = not available
Highlighted in green: Fold change > 1.5 or < 0.67
Highlighted in light blue are the go terms (BP, CC and MF) that are associated with the microtubule
Highlighted in gold are the go terms (Biological process (BP), Cellular component (CC) and Molecular function (MF)) that are associated with the actin cytoskeleton
Table S1C. A list of cytoskeletal genes in aging muscles
	normalized expression
Gene name	SM_3M	SM_24M	Fold change
Csrp3	33.98	67.75	1.99308	FC>1.5 & in the shPab cytoskeleton protein group
Murc	109	170.1	1.55941
Actr1b	102.4	123.7	1.20782	Present in shPab cytoskeleton protein group, FC<1.5
Kif5b	165.2	191.1	1.15645
Tpm1	16740	18640	1.1135
Hspb1	111.5	121	1.0853
Actr1a	83.61	84.23	1.00737
Sptbn1	274.2	261.9	0.955217
Npm1	124.6	115.7	0.928646
Tpm4	50.69	47.02	0.927681
Tpm2	5023	4533	0.902313
Tubb5	44.88	38.49	0.857554
Myh9	87.98	70.17	0.797524
Arpc1b	39.35	27.95	0.710349
